# Supplementary material for: Presence of optrA-mediated linezolid resistance in multiple lineages and plasmids of Enterococcus faecalis revealed by long read sequencing
Source: Microbiology (Reading). 2022 Feb 7;168(2):001137. doi: 10.1099/mic.0.001137 (PMC8941993; doi:10.1099/mic.0.001137)
Supplement: Supplementary material 2 [file mic-168-1137-s002.xlsx]

## Sheet: Sheet1
Isolate	Year Isolated	ST	Plasmid	Copy Numbera	Size (bp)	Plasmid rep type	Best NCBI match	Antimicrobial and Heavy Metal Resistance Genes	Amino acid substitutions compared to optrApE394b	Nucleotide substitutions compared to optrApE394b	Transposases (n)
BX5936	2017	894	pBX5936-1	1	68656	rep9	Efs pE035, coverage 65%, 98% ID (MK140641)	fexA, optrA	S2F	C5T	ISEf1 (2), IS1216 (2)
			pBX5936-2	1	51669	rep9	Efs FC unnamed plasmid1, coverage 85%, 100% ID (CP028836)	catA8, tet(L), tet(M), ant(6)-Ia, cadA, copZ, ermB	-	-	NA
BX8117	2017	16	pBX8117-1	1	68773	rep9	Efs FDAARGOS_324 unnamed plasmid2, coverage 100%, 100% ID (CP028284)	None	-	-	NA
			pBX8117-2	1	41839	rep9	Efs pEF123, coverage 64%, 98% ID (KX579977)	catA8, cfr(D), optrA, fexA	K3E, N12Y, E37K, N122K, Y135C, Y176D, A350V, V395A, A396S, Q509K, Q541E, M552L, N560Y, K562N, Q565K, E614Q, I627L, D633E, N640I, R650G	A7G, A34T, G109A, G240A, C366A, A404G, C474T, T526G, A582T, C606T, T894C, G1035A, A1041G, C1049T, C1184C, G1186T, T1197C, T1449A, A1464G, A1491C, T1500C, C1525A, T1530C, A1587G, C1621G, T1626C, A1654T, T1662C, A1678T, A1686T, C1693A, C1737T, G1840C, A1879T, T1899A, A1919T, A1948G	IS1216 (5)
TM6294	2017	585	pTM6294-1	1	75362	rep9	Efs FC unnamed plasmid1, coverage 74%, 99% ID (CP028836)	catA8, tet(L), tet(M), ant(6)-Ia, cadA, copZ, ermB, aph(3')-IIIa, sat4, ant(6)-Ia, lnuB, lsaE, ant(9), ant(6)-Ia, aac(6')-Ie-aph(2'')-Ia, aadK, ermB, dfrG	-	-	NA
			pTM6294-2	1	52776	rep9	Efs pE035, coverage 87%, 99% ID (MK140641)	fexA, optrA	None	A1533T	ISL3-family (1), IS1216 (1)
WE0254	2015	19	pWE0254-1	1	80496	repUS11	Efs FDAARGOS_324 unnamed plasmid3, coverage 49%, 99% ID (CP028283)	ant(9)-Ia, ermA-like, fexA, optrA	None	G1779A, C1833T	IS3-family (8), IS1216-partial (1)
WE0438	2016	330	pWE0438	1	61284	rep9	Efs pEF123, coverage 76%, 99% ID (KX579977)	tet(L), tet(M), bcrA, cadA, copZ , ant(6)-Ia, optrA, fexA, ermB	K3E, Y176D, I622M	A7G, T526G, C849T, A1866G	IS1216 (1), ISEnfa1 (2), IS3-family (4), IS6-family (1), Tn3-family (2)
WE0851	2014	480	pWE0851-1	1	59708	repUS11	Efs pEF123, coverage 22%, 100% ID (KX579977)	fexA, optrA, ermA-like	T112K, Y176D	C335A, T526G	IS1216 (1), IS3-family (6), Tn3-family (1)
			pWE0851-2	1	26996	repUS11	Efs pKUB3007-3, coverage 63%, 100% ID (AP018546)	aac(6')-Ie-aph(2'')-Ia	-	-	NA
			pWE0851-3	3	10826	None detected	Efs pE035, coverage 63%, 99% ID (MK140641)	aac(6')-Ie-aph(2'')-Ia, aac(6')-Ie-aph(2'')-Ia, aadK, ermB, ant(6)-Ia, aph(3')-IIIa, sat4	-	-	NA
bp, base pairs; Efs, E. faecalis; ID, identity; NA, not analysed
a Inferred from depth of coverage relative to chromosomal contigs in hybrid assembly
b Amino acid sequence variants compared to the first described optrA sequence from pE394 (KP399637)
